# Supplementary material for: 16S rRNA gene-based association study identified microbial taxa associated with pork intramuscular fat content in feces and cecum lumen
Source: BMC Microbiol. 2017 Jul 19;17:162. doi: 10.1186/s12866-017-1055-x (PMC5518119; doi:10.1186/s12866-017-1055-x)
Supplement: Supplementary file 1 — OTUs significantly associated with IMF content (FDR < 0.1) in the cecum lumen samples. (XLSX 13 kb) [file 12866_2017_1055_MOESM1_ESM.xlsx]

## Sheet: Sheet1
Table S1 OTUs significantly associated with IMF content in the cecum lumen samples (FDR < 0.1)
OTU ID	Annotation	Z-score	P value
1960	Cerasicoccaceae	4.225	2.39e-05
337	Ruminococcus	-4.039	5.35e-05
37	S24-7	3.614	0.000301
2768	Clostridiaceae	-3.486	0.00049
523	Fibrobacter	-3.331	0.000863
396	YS2	3.303	0.000955
227	Coriobacteriaceae	-3.271	0.00107
785	L7A_E11	-3.264	0.00109
1580	YS2	3.247	0.00116
2667	Prevotella	-3.238	0.00121
1319	Dorea_formicigenerans	-3.182	0.00145
2599	Bacteroidales	-3.179	0.00147
1148	Lachnospiraceae	3.178	0.00148
443	Rikenellaceae	-3.15	0.00162
461	Prevotella	-3.119	0.00181
458	Bacteroidales	-3.117	0.00182
295	Lachnospiraceae	-3.113	0.00184
115	S24-7	3.105	0.00189
1078	Lachnospiraceae	-3.075	0.00209
1390	Prevotella	-2.87	0.00411
358	RFP12	2.852	0.00433
1756	Lachnospiraceae	-2.83	0.00464
56	Succinivibrio	2.73	0.00633
1993	Bacteroidales	-2.698	0.00695
2673	Lachnospiraceae	-2.627	0.00859
220	Bacteroidales	-2.6	0.00931
159	Ruminococcaceae	2.594	0.00948
1435	Bacteroidales	-2.576	0.00996
552	Lachnospiraceae	2.575	0.00999
323	Lachnospiraceae	-2.562	0.0103
485	Epulopiscium	-2.555	0.0105
1666	Clostridiales	-2.549	0.0107
104	Lactobacillus_reuteri	2.547	0.0108
314	Coriobacteriaceae	-2.535	0.0112
2402	Treponema	-2.533	0.0113
299	Paraprevotella	-2.533	0.0113
500	Bacteroidales	-2.529	0.0114
263	Succinivibrionaceae	2.527	0.0115
1870	Lachnospiraceae	-2.513	0.0119
766	Sphaerochaeta	-2.498	0.0124
1146	RF39	-2.513	0.0126
455	Clostridiales	-2.475	0.0132
1144	Lachnospiraceae	2.472	0.0134
966	YS2	-2.467	0.0136
343	RF32	2.457	0.0139
637	Lachnospiraceae	-2.445	0.0144
214	Cerasicoccaceae	2.443	0.0145
328	Ruminococcus	-2.435	0.0148
246	Ruminococcaceae	-2.431	0.015
2276	Ruminococcus	2.422	0.0154
338	Ruminococcaceae	-2.409	0.0159
610	Treponema	-2.398	0.0164
172	Lachnospiraceae	-2.387	0.0169
1790	Treponema	-2.38	0.0172
