# Supplementary material for: 16S rRNA gene-based association study identified microbial taxa associated with pork intramuscular fat content in feces and cecum lumen
Source: BMC Microbiol. 2017 Jul 19;17:162. doi: 10.1186/s12866-017-1055-x (PMC5518119; doi:10.1186/s12866-017-1055-x)
Supplement: Supplementary file 2 — OTUs significantly associated with IMF content (FDR < 0.1) in the fecal samples. (XLSX 13 kb) [file 12866_2017_1055_MOESM2_ESM.xlsx]

## Sheet: Sheet1
Table S2. OTUs significantly associated with IMF content in the fecal samples (FDR < 0.1)
OTU ID	Annotation	Z-score	P value
376	Prevotella	-3.764	0.000166
286	RF39	-3.709	0.000207
242	Prevotella	3.618	0.000296
489	Bifidobacterium	-3.508	0.00045
659	Ruminococcus	-3.377	0.000732
95	Clostridiales	-3.353	0.000796
729	RF32	-3.325	0.000881
1184	Clostridiales	-3.24	0.00119
445	Faecalibacterium_prausnitzii	3.22	0.00128
195	Fibrobacter	-3.204	0.00135
966	Ruminococcaceae	-3.203	0.00136
128	YS2	-3.141	0.00168
748	Ruminococcus	3.109	0.00187
198	RFP12	3.1	0.00193
453	Ruminococcaceae	-3.098	0.00194
790	Clostridiales	3.061	0.00221
380	Bacteroides	-3.047	0.00231
350	YS2	2.993	0.00276
71	Oscillospira	2.975	0.00292
702	YS2	-2.944	0.00323
388	RF39	-2.904	0.00367
588	Prevotella	2.877	0.00401
524	Bifidobacteriales	2.877	0.00401
709	Clostridiales	-2.853	0.00431
924	Roseburia	-2.826	0.00471
356	S24-7	2.805	0.00502
85	Prevotella	-2.768	0.00562
552	Ruminococcaceae	2.746	0.00602
83	Bacteroides_fragilis	2.729	0.00634
955	Ruminococcaceae	-2.688	0.00716
344	Ruminococcaceae	-2.683	0.00729
354	Bacteroidales	2.648	0.0081
36	Campylobacter	-2.634	0.00842
1470	Treponema	-2.625	0.00865
120	YRC22	2.622	0.00873
324	S24-7	2.617	0.00885
145	RF39	2.613	0.00895
444	Prevotella	-2.605	0.00918
455	Ruminococcaceae	-2.605	0.00919
491	RF39	-2.604	0.00921
511	Ruminococcaceae	2.596	0.00942
543	Ruminococcaceae	2.593	0.00949
59	Clostridiales	-2.584	0.00976
1098	Lachnospiraceae	2.56	0.0104
501	Epulopiscium	-2.549	0.0107
92	Ruminococcaceae	-2.532	0.0113
285	Clostridium	-2.529	0.0114
49	Treponema	2.527	0.0115
293	Ruminococcaceae	2.525	0.0115
404	Ruminococcaceae	2.505	0.0122
715	Clostridiales	-2.495	0.0125
37	Bacteroidales	-2.474	0.0133
301	Clostridiales	-2.465	0.0136
789	Ruminococcaceae	-2.462	0.0137
1144	Clostridiales	-2.46	0.0138
323	Prevotella	2.456	0.014
593	RF39	2.45	0.0142
879	Ruminococcus	2.433	0.0149
392	YS2	-2.432	0.015
131	Desulfovibrio	-2.423	0.0153
306	S24-7	2.422	0.0154
1238	Dorea	-2.421	0.0155
238	Sutterella	2.401	0.0163
329	Clostridiales	-2.398	0.0164
341	Alphaproteobacteria	2.396	0.0165
